# Supplementary material for: Impacts of Subchronic and Mild Social Defeat Stress on Plasma Putrefactive Metabolites and Cardiovascular Structure in Male Mice
Source: Int J Mol Sci. 2023 Jan 8;24(2):1237. doi: 10.3390/ijms24021237 (PMC9866670; doi:10.3390/ijms24021237)
Supplement: Supplementary file 1 [file ijms-24-01237-s001.zip]

Archive with 1 entries (1 files):
- ijms-2085662-supplementary.xlsx
