# Supplementary material for: Impacts of Subchronic and Mild Social Defeat Stress on Plasma Putrefactive Metabolites and Cardiovascular Structure in Male Mice
Source: Int J Mol Sci. 2023 Jan 8;24(2):1237. doi: 10.3390/ijms24021237 (PMC9866670; doi:10.3390/ijms24021237)
Supplement: Supplementary file 1 [file ijms-24-01237-s001.zip › ijms-2085662-supplementary.xlsx]

## Sheet: Supplementary Table S1 
Supplementary Table S1. The pathological findings of the tissues in sCSDS or control mice.
	Brain	Heart	Liver	Spleen	Lung
Control 6	ー	ー	Focal necrosis (+)	ー	ー
Control 7	ー	ー	Focal necrosis (+)	ー	ー
sCSDS 10	ー	Fibrosis (+)	ー	ー	Edema (+)
sCSDS 11	ー	Fibrosis (+)	ー	ー	ー
